# Supplementary material for: Proximate and ultimate causes of pregnancy sickness
Source: Evol Med Public Health. 2025 Sep 18;13(1):307–30. doi: 10.1093/emph/eoaf025 (PMC12542990; doi:10.1093/emph/eoaf025)
Supplement: Supplementary_materials_eoaf025_Tables [file supplementary_materials_eoaf025_tables.xlsx]

## Sheet: TableS1_TPM_samples
Table S1: List of bulk RNA-sequencing data sets on NCBI Sequence Read Archive used for meta-analysis of GDF15 levels
NCBI SRA ID	Species	Citation or Project	Tissue	Fetal or Maternal	Stage	Strandedness	Genome Used	Quantification Tool Used
SRR3222426	Ateles_fusciceps	Armstrong2017	placenta	fetal	term	paired	Ateles geoffroyi GCA_004024785.1 Ensembl Beta	Kallisto v0.51.1
SRR3222428	Bos_taurus	Armstrong2017	placenta	fetal	term	paired	Ensembl 113	Kallisto v0.51.1
SRR4119663	Bubalus_bubalis	PRJNA269651	placenta	fetal	term	paired	Bubalus bubalis GCA_019923935.1 Ensembl Beta	Kallisto v0.51.1
SRR3222429	Canis_lupus	Armstrong2017	placenta	fetal	term	paired	Ensembl 113	Kallisto v0.51.1
SRR8526538	Canis_lupus	Nowak2019	placenta	fetal	35-40dpc	single	Ensembl 113	Kallisto v0.51.1
SRR8526539	Canis_lupus	Nowak2019	placenta	fetal	35-40dpc	single	Ensembl 113	Kallisto v0.51.1
SRR8526540	Canis_lupus	Nowak2019	placenta	fetal	35-40dpc	single	Ensembl 113	Kallisto v0.51.1
SRR8526541	Canis_lupus	Nowak2019	placenta	fetal	term	single	Ensembl 113	Kallisto v0.51.1
SRR8526542	Canis_lupus	Nowak2019	placenta	fetal	term	single	Ensembl 113	Kallisto v0.51.1
SRR8526543	Canis_lupus	Nowak2019	placenta	fetal	term	single	Ensembl 113	Kallisto v0.51.1
SRR32909207	Capra_hircus	PRJNA1243308	large cotyledon	fetal		paired	Ensembl 113	Kallisto v0.51.1
SRR32909208	Capra_hircus	PRJNA1243308	large cotyledon	fetal		paired	Ensembl 113	Kallisto v0.51.1
SRR32909209	Capra_hircus	PRJNA1243308	large cotyledon	fetal		paired	Ensembl 113	Kallisto v0.51.1
SRR32909210	Capra_hircus	PRJNA1243308	medium cotyledon	fetal		paired	Ensembl 113	Kallisto v0.51.1
SRR32909211	Capra_hircus	PRJNA1243308	medium cotyledon	fetal		paired	Ensembl 113	Kallisto v0.51.1
SRR32909213	Capra_hircus	PRJNA1243308	medium cotyledon	fetal		paired	Ensembl 113	Kallisto v0.51.1
SRR32909214	Capra_hircus	PRJNA1243308	medium cotyledon	fetal		paired	Ensembl 113	Kallisto v0.51.1
SRR32909204	Capra_hircus	PRJNA1243308	small cotyledon	fetal		paired	Ensembl 113	Kallisto v0.51.1
SRR32909205	Capra_hircus	PRJNA1243308	small cotyledon	fetal		paired	Ensembl 113	Kallisto v0.51.1
SRR32909206	Capra_hircus	PRJNA1243308	small cotyledon	fetal		paired	Ensembl 113	Kallisto v0.51.1
SRR32909212	Capra_hircus	PRJNA1243308	small cotyledon	fetal		paired	Ensembl 113	Kallisto v0.51.1
ERR3366378	Castor_canadensis	PRJEB32966	placenta	fetal		paired	Ensembl 113	Kallisto v0.51.1
SRR4228349	Castor_fiber	Lipka2019	placenta	fetal	late pregnancy	paired	Castor canadensis Ensembl 113	Kallisto v0.51.1
SRR4228350	Castor_fiber	Lipka2019	placenta	fetal	late pregnancy	paired	Castor canadensis Ensembl 113	Kallisto v0.51.1
SRR4228351	Castor_fiber	Lipka2019	placenta	fetal	late pregnancy	paired	Castor canadensis Ensembl 113	Kallisto v0.51.1
SRR4228352	Castor_fiber	Lipka2019	placenta	fetal	late pregnancy	paired	Castor canadensis Ensembl 113	Kallisto v0.51.1
SRR4228353	Castor_fiber	Lipka2019	placenta	fetal	late pregnancy	paired	Castor canadensis Ensembl 113	Kallisto v0.51.1
SRR4228354	Castor_fiber	Lipka2019	placenta	fetal	late pregnancy	paired	Castor canadensis Ensembl 113	Kallisto v0.51.1
SRR14037446	Cavia_porcellus	Berkebile2021	placenta	fetal	35dpc	single	Ensembl 113	Kallisto v0.51.1
SRR14037447	Cavia_porcellus	Berkebile2021	placenta	fetal	35dpc	single	Ensembl 113	Kallisto v0.51.1
SRR14037448	Cavia_porcellus	Berkebile2021	placenta	fetal	35dpc	single	Ensembl 113	Kallisto v0.51.1
SRR14037449	Cavia_porcellus	Berkebile2021	placenta	fetal	35dpc	single	Ensembl 113	Kallisto v0.51.1
SRR14037441	Cavia_porcellus	Berkebile2021	placenta	fetal	21dpc	single	Ensembl 113	Kallisto v0.51.1
SRR14037440	Cavia_porcellus	Berkebile2021	placenta	fetal	21dpc	single	Ensembl 113	Kallisto v0.51.1
SRR14037439	Cavia_porcellus	Berkebile2021	placenta	fetal	21dpc	single	Ensembl 113	Kallisto v0.51.1
SRR14037438	Cavia_porcellus	Berkebile2021	placenta	fetal	21dpc	single	Ensembl 113	Kallisto v0.51.1
SRR29285964	Cavia_porcellus	Wilson2025	placenta	fetal	35-38dpc	paired	Ensembl 113	Kallisto v0.51.1
SRR29285965	Cavia_porcellus	Wilson2025	placenta	fetal	35-38dpc	paired	Ensembl 113	Kallisto v0.51.1
SRR29285966	Cavia_porcellus	Wilson2025	placenta	fetal	35-38dpc	paired	Ensembl 113	Kallisto v0.51.1
SRR29285967	Cavia_porcellus	Wilson2025	placenta	fetal	35-38dpc	paired	Ensembl 113	Kallisto v0.51.1
SRR29285968	Cavia_porcellus	Wilson2025	placenta	fetal	35-38dpc	paired	Ensembl 113	Kallisto v0.51.1
SRR29285975	Cavia_porcellus	Wilson2025	placenta	fetal	35-38dpc	paired	Ensembl 113	Kallisto v0.51.1
SRR29285976	Cavia_porcellus	Wilson2025	placenta	fetal	35-38dpc	paired	Ensembl 113	Kallisto v0.51.1
SRR29285977	Cavia_porcellus	Wilson2025	placenta	fetal	35-38dpc	paired	Ensembl 113	Kallisto v0.51.1
SRR29285813	Cavia_porcellus	Wilson2025	subplacenta	fetal	35-38dpc	paired	Ensembl 113	Kallisto v0.51.1
SRR29285814	Cavia_porcellus	Wilson2025	subplacenta	fetal	35-38dpc	paired	Ensembl 113	Kallisto v0.51.1
SRR29285815	Cavia_porcellus	Wilson2025	subplacenta	fetal	35-38dpc	paired	Ensembl 113	Kallisto v0.51.1
SRR29285817	Cavia_porcellus	Wilson2025	subplacenta	fetal	35-38dpc	paired	Ensembl 113	Kallisto v0.51.1
SRR29285818	Cavia_porcellus	Wilson2025	subplacenta	fetal	35-38dpc	paired	Ensembl 113	Kallisto v0.51.1
SRR29285819	Cavia_porcellus	Wilson2025	subplacenta	fetal	35-38dpc	paired	Ensembl 113	Kallisto v0.51.1
SRR3222425	Dasypus_novemcinctus	Armstrong2017	placenta	fetal	term	paired	Ensembl 113	Kallisto v0.51.1
SRR850299	Equus_caballus	Coleman2013	placental villus	fetal	term	single	Ensembl 113	Kallisto v0.51.1
SRR850300	Equus_caballus	Coleman2013	placental villus	fetal	term	single	Ensembl 113	Kallisto v0.51.1
SRR1850945	Homo_sapiens	Hughes2015	placental villus parenchyma	fetal		single	Ensembl 113	Kallisto v0.51.1
SRR1850946	Homo_sapiens	Hughes2015	placental villus parenchyma	fetal		single	Ensembl 113	Kallisto v0.51.1
SRR1850951	Homo_sapiens	Hughes2015	placental villus parenchyma	fetal		single	Ensembl 113	Kallisto v0.51.1
SRR1850952	Homo_sapiens	Hughes2015	placental villus parenchyma	fetal		single	Ensembl 113	Kallisto v0.51.1
SRR1850953	Homo_sapiens	Hughes2015	placental villus parenchyma	fetal		single	Ensembl 113	Kallisto v0.51.1
SRR1850954	Homo_sapiens	Hughes2015	placental villus parenchyma	fetal		single	Ensembl 113	Kallisto v0.51.1
SRR1850957	Homo_sapiens	Hughes2015	placental villus parenchyma	fetal		single	Ensembl 113	Kallisto v0.51.1
SRR1850958	Homo_sapiens	Hughes2015	placental villus parenchyma	fetal		single	Ensembl 113	Kallisto v0.51.1
SRR1850965	Homo_sapiens	Hughes2015	placental villus parenchyma	fetal		single	Ensembl 113	Kallisto v0.51.1
SRR1850966	Homo_sapiens	Hughes2015	placental villus parenchyma	fetal		single	Ensembl 113	Kallisto v0.51.1
SRR1850975	Homo_sapiens	Hughes2015	placental villus parenchyma	fetal		single	Ensembl 113	Kallisto v0.51.1
SRR1850976	Homo_sapiens	Hughes2015	placental villus parenchyma	fetal		single	Ensembl 113	Kallisto v0.51.1
SRR1850983	Homo_sapiens	Hughes2015	placental villus parenchyma	fetal		single	Ensembl 113	Kallisto v0.51.1
SRR1850984	Homo_sapiens	Hughes2015	placental villus parenchyma	fetal		single	Ensembl 113	Kallisto v0.51.1
SRR1850987	Homo_sapiens	Hughes2015	placental villus parenchyma	fetal		single	Ensembl 113	Kallisto v0.51.1
SRR1850988	Homo_sapiens	Hughes2015	placental villus parenchyma	fetal		single	Ensembl 113	Kallisto v0.51.1
SRR1850991	Homo_sapiens	Hughes2015	placental villus parenchyma	fetal		single	Ensembl 113	Kallisto v0.51.1
SRR1850992	Homo_sapiens	Hughes2015	placental villus parenchyma	fetal		single	Ensembl 113	Kallisto v0.51.1
SRR1850993	Homo_sapiens	Hughes2015	placental villus parenchyma	fetal		single	Ensembl 113	Kallisto v0.51.1
SRR1850994	Homo_sapiens	Hughes2015	placental villus parenchyma	fetal		single	Ensembl 113	Kallisto v0.51.1
SRR1850995	Homo_sapiens	Hughes2015	placental villus parenchyma	fetal		single	Ensembl 113	Kallisto v0.51.1
SRR1850996	Homo_sapiens	Hughes2015	placental villus parenchyma	fetal		single	Ensembl 113	Kallisto v0.51.1
SRR1851003	Homo_sapiens	Hughes2015	placental villus parenchyma	fetal		single	Ensembl 113	Kallisto v0.51.1
SRR1851004	Homo_sapiens	Hughes2015	placental villus parenchyma	fetal		single	Ensembl 113	Kallisto v0.51.1
SRR1851011	Homo_sapiens	Hughes2015	placental villus parenchyma	fetal		single	Ensembl 113	Kallisto v0.51.1
SRR1851012	Homo_sapiens	Hughes2015	placental villus parenchyma	fetal		single	Ensembl 113	Kallisto v0.51.1
SRR9201557	Leptonychotes_weddellii	PRJNA474945	placenta	fetal		paired	Ensembl 113	Kallisto v0.51.1
SRR3222430	Loxodonta_africana	Armstrong2017	placenta	fetal	term	paired	Ensembl 113	Kallisto v0.51.1
SRR9130276	Macaca_fascicularis	Matsumoto2020	placenta	fetal	50dpc	paired	Ensembl 113	Kallisto v0.51.1
SRR7659022	Macaca_mulatta	Dunn-Fletcher2018	placenta	fetal	128-131dpc	paired	Ensembl 113	Kallisto v0.51.1
SRR7659021	Macaca_mulatta	Dunn-Fletcher2018	placenta	fetal	128-131dpc	paired	Ensembl 113	Kallisto v0.51.1
SRR12076072	Macaca_mulatta	Sun2021	placenta	fetal	128-131dpc	paired	Ensembl 113	Kallisto v0.51.1
SRR12076073	Macaca_mulatta	Sun2021	placenta	fetal	128-131dpc	paired	Ensembl 113	Kallisto v0.51.1
SRR5058999	Macaca_mulatta	PRJNA355177	placenta	fetal		paired	Ensembl 113	Kallisto v0.51.1
SRR5059000	Macaca_mulatta	PRJNA355177	placenta	fetal		paired	Ensembl 113	Kallisto v0.51.1
SRR3222432	Monodelphis_domestica	Armstrong2017	placenta	fetal	13.5dpc	paired	Ensembl 113	Kallisto v0.51.1
SRR29632807	Muntiacus_reevesi	PRJNA1128417	placenta	fetal		paired	Muntiacus reevesi GCF_963930625.1 Ensembl Beta	Kallisto v0.51.1
SRR29632808	Muntiacus_reevesi	PRJNA1128417	placenta	fetal		paired	Muntiacus reevesi GCF_963930625.1 Ensembl Beta	Kallisto v0.51.1
SRR29632809	Muntiacus_reevesi	PRJNA1128417	placenta	fetal		paired	Muntiacus reevesi GCF_963930625.1 Ensembl Beta	Kallisto v0.51.1
SRR29632810	Muntiacus_reevesi	PRJNA1128417	placenta	fetal		paired	Muntiacus reevesi GCF_963930625.1 Ensembl Beta	Kallisto v0.51.1
SRR8568534	Mus_musculus	Arevalo2020	placenta	fetal	17.5dpc	paired	Ensembl 113	Kallisto v0.51.1
SRR8568535	Mus_musculus	Arevalo2020	placenta	fetal	17.5dpc	paired	Ensembl 113	Kallisto v0.51.1
SRR8568536	Mus_musculus	Arevalo2020	placenta	fetal	17.5dpc	paired	Ensembl 113	Kallisto v0.51.1
SRR8568537	Mus_musculus	Arevalo2020	placenta	fetal	17.5dpc	paired	Ensembl 113	Kallisto v0.51.1
SRR8568538	Mus_musculus	Arevalo2020	placenta	fetal	17.5dpc	paired	Ensembl 113	Kallisto v0.51.1
SRR8568539	Mus_musculus	Arevalo2020	placenta	fetal	17.5dpc	paired	Ensembl 113	Kallisto v0.51.1
SRR8568540	Mus_musculus	Arevalo2020	placenta	fetal	17.5dpc	paired	Ensembl 113	Kallisto v0.51.1
SRR8568541	Mus_musculus	Arevalo2020	placenta	fetal	17.5dpc	paired	Ensembl 113	Kallisto v0.51.1
SRR8568542	Mus_musculus	Arevalo2020	placenta	fetal	17.5dpc	paired	Ensembl 113	Kallisto v0.51.1
SRR8568543	Mus_musculus	Arevalo2020	placenta	fetal	17.5dpc	paired	Ensembl 113	Kallisto v0.51.1
SRR243594	Mus_musculus	Wang2011	placenta	fetal	17.5dpc	single	Ensembl 113	Kallisto v0.51.1
SRR243595	Mus_musculus	Wang2011	placenta	fetal	17.5dpc	single	Ensembl 113	Kallisto v0.51.1
SRR243596	Mus_musculus	Wang2011	placenta	fetal	17.5dpc	single	Ensembl 113	Kallisto v0.51.1
SRR243597	Mus_musculus	Wang2011	placenta	fetal	17.5dpc	single	Ensembl 113	Kallisto v0.51.1
SRR243598	Mus_musculus	Wang2011	placenta	fetal	17.5dpc	single	Ensembl 113	Kallisto v0.51.1
SRR243599	Mus_musculus	Wang2011	placenta	fetal	17.5dpc	single	Ensembl 113	Kallisto v0.51.1
SRR243600	Mus_musculus	Wang2011	placenta	fetal	17.5dpc	single	Ensembl 113	Kallisto v0.51.1
SRR243601	Mus_musculus	Wang2011	placenta	fetal	17.5dpc	single	Ensembl 113	Kallisto v0.51.1
SRR243602	Mus_musculus	Wang2011	placenta	fetal	17.5dpc	single	Ensembl 113	Kallisto v0.51.1
SRR243586	Mus_musculus	Wang2011	placenta	fetal	17.5dpc	single	Ensembl 113	Kallisto v0.51.1
SRR243587	Mus_musculus	Wang2011	placenta	fetal	17.5dpc	single	Ensembl 113	Kallisto v0.51.1
SRR243588	Mus_musculus	Wang2011	placenta	fetal	17.5dpc	single	Ensembl 113	Kallisto v0.51.1
SRR243589	Mus_musculus	Wang2011	placenta	fetal	17.5dpc	single	Ensembl 113	Kallisto v0.51.1
SRR243590	Mus_musculus	Wang2011	placenta	fetal	17.5dpc	single	Ensembl 113	Kallisto v0.51.1
SRR243591	Mus_musculus	Wang2011	placenta	fetal	17.5dpc	single	Ensembl 113	Kallisto v0.51.1
SRR243592	Mus_musculus	Wang2011	placenta	fetal	17.5dpc	single	Ensembl 113	Kallisto v0.51.1
SRR243593	Mus_musculus	Wang2011	placenta	fetal	17.5dpc	single	Ensembl 113	Kallisto v0.51.1
SRR8568553	Mus_spretus	Arevalo2020	placenta	fetal	17.5dpc	paired	Ensembl 113	Kallisto v0.51.1
SRR8568554	Mus_spretus	Arevalo2020	placenta	fetal	17.5dpc	paired	Ensembl 113	Kallisto v0.51.1
SRR8568555	Mus_spretus	Arevalo2020	placenta	fetal	17.5dpc	paired	Ensembl 113	Kallisto v0.51.1
SRR8568556	Mus_spretus	Arevalo2020	placenta	fetal	17.5dpc	paired	Ensembl 113	Kallisto v0.51.1
SRR8568557	Mus_spretus	Arevalo2020	placenta	fetal	17.5dpc	paired	Ensembl 113	Kallisto v0.51.1
SRR8568558	Mus_spretus	Arevalo2020	placenta	fetal	17.5dpc	paired	Ensembl 113	Kallisto v0.51.1
SRR8568559	Mus_spretus	Arevalo2020	placenta	fetal	17.5dpc	paired	Ensembl 113	Kallisto v0.51.1
SRR8568560	Mus_spretus	Arevalo2020	placenta	fetal	17.5dpc	paired	Ensembl 113	Kallisto v0.51.1
SRR8568561	Mus_spretus	Arevalo2020	placenta	fetal	17.5dpc	paired	Ensembl 113	Kallisto v0.51.1
SRR8568562	Mus_spretus	Arevalo2020	placenta	fetal	17.5dpc	paired	Ensembl 113	Kallisto v0.51.1
SRR2016466	Nannospalax_galili	Fang2014	placenta	fetal		paired	Nannospalax galili GCA_000622305.1 Ensembl Beta	Kallisto v0.51.1
SRR2014932	Nannospalax_galili	Fang2014	placenta	fetal		paired	Nannospalax galili GCA_000622305.1 Ensembl Beta	Kallisto v0.51.1
SRR5074467	Notamacropus_eugenii	Guernsey2017	bilaminar omphalopleure	fetal	21dpc	single	Ensembl 113	Kallisto v0.51.1
SRR5074468	Notamacropus_eugenii	Guernsey2017	bilaminar omphalopleure	fetal	23dpc	single	Ensembl 113	Kallisto v0.51.1
SRR5074469	Notamacropus_eugenii	Guernsey2017	bilaminar omphalopleure	fetal	25dpc	single	Ensembl 113	Kallisto v0.51.1
SRR5074470	Notamacropus_eugenii	Guernsey2017	bilaminar omphalopleure	fetal	25dpc	single	Ensembl 113	Kallisto v0.51.1
SRR5074471	Notamacropus_eugenii	Guernsey2017	trilaminar omphalopleure	fetal	21dpc	single	Ensembl 113	Kallisto v0.51.1
SRR5074472	Notamacropus_eugenii	Guernsey2017	trilaminar omphalopleure	fetal	23dpc	single	Ensembl 113	Kallisto v0.51.1
SRR5074473	Notamacropus_eugenii	Guernsey2017	trilaminar omphalopleure	fetal	25dpc	single	Ensembl 113	Kallisto v0.51.1
SRR5074474	Notamacropus_eugenii	Guernsey2017	trilaminar omphalopleure	fetal	25dpc	single	Ensembl 113	Kallisto v0.51.1
SRR5074475	Notamacropus_eugenii	Guernsey2017	trilaminar omphalopleure	fetal	25dpc	single	Ensembl 113	Kallisto v0.51.1
SRR5074476	Notamacropus_eugenii	Guernsey2017	trilaminar omphalopleure	fetal	25dpc	single	Ensembl 113	Kallisto v0.51.1
SRR27783071	Oryctolagus_cuniculus	PRJNA1070544	placenta	fetal	28dpc	paired	Ensembl 113	Kallisto v0.51.1
SRR27783072	Oryctolagus_cuniculus	PRJNA1070544	placenta	fetal	28dpc	paired	Ensembl 113	Kallisto v0.51.1
SRR27783073	Oryctolagus_cuniculus	PRJNA1070544	placenta	fetal	28dpc	paired	Ensembl 113	Kallisto v0.51.1
SRR27783074	Oryctolagus_cuniculus	PRJNA1070544	placenta	fetal	28dpc	paired	Ensembl 113	Kallisto v0.51.1
SRR27783075	Oryctolagus_cuniculus	PRJNA1070544	placenta	fetal	28dpc	paired	Ensembl 113	Kallisto v0.51.1
SRR27783080	Oryctolagus_cuniculus	PRJNA1070544	placenta	fetal	28dpc	paired	Ensembl 113	Kallisto v0.51.1
SRR27783081	Oryctolagus_cuniculus	PRJNA1070544	placenta	fetal	28dpc	paired	Ensembl 113	Kallisto v0.51.1
SRR27783082	Oryctolagus_cuniculus	PRJNA1070544	placenta	fetal	28dpc	paired	Ensembl 113	Kallisto v0.51.1
SRR27783101	Oryctolagus_cuniculus	PRJNA1070544	placenta	fetal	28dpc	paired	Ensembl 113	Kallisto v0.51.1
SRR27783102	Oryctolagus_cuniculus	PRJNA1070544	placenta	fetal	28dpc	paired	Ensembl 113	Kallisto v0.51.1
SRR27783103	Oryctolagus_cuniculus	PRJNA1070544	placenta	fetal	28dpc	paired	Ensembl 113	Kallisto v0.51.1
SRR27783104	Oryctolagus_cuniculus	PRJNA1070544	placenta	fetal	28dpc	paired	Ensembl 113	Kallisto v0.51.1
ERR489144	Ovis_aries	Clark2017	placenta	fetal		paired	Ensembl 113	Kallisto v0.51.1
ERR489145	Ovis_aries	Clark2017	placenta	fetal		paired	Ensembl 113	Kallisto v0.51.1
SRR3222427	Pan_paniscus	Armstrong2017	placenta	fetal		paired	Ensembl 113	Kallisto v0.51.1
SRR31035722	Rattus_norvegicus	Deng2023	placenta	fetal	13dpc	paired	Ensembl 113	Kallisto v0.51.1
SRR31035721	Rattus_norvegicus	Deng2023	placenta	fetal	13dpc	paired	Ensembl 113	Kallisto v0.51.1
SRR31035720	Rattus_norvegicus	Deng2023	placenta	fetal	13dpc	paired	Ensembl 113	Kallisto v0.51.1
SRR2016467	Spalax_carmeli	Fang2014	placenta	fetal		paired	Nannospalax galili GCA_000622305.1 Ensembl Beta	Kallisto v0.51.1
SRR2014933	Spalax_carmeli	Fang2014	placenta	fetal		paired	Nannospalax galili GCA_000622305.1 Ensembl Beta	Kallisto v0.51.1
SRR28758073	Sus_scrofa	Poudel2024	placenta	fetal	45dpc	paired	Ensembl 113	Kallisto v0.51.1
SRR28758074	Sus_scrofa	Poudel2024	placenta	fetal	45dpc	paired	Ensembl 113	Kallisto v0.51.1
SRR28758075	Sus_scrofa	Poudel2024	placenta	fetal	45dpc	paired	Ensembl 113	Kallisto v0.51.1
SRR28758076	Sus_scrofa	Poudel2024	placenta	fetal	45dpc	paired	Ensembl 113	Kallisto v0.51.1
SRR28758077	Sus_scrofa	Poudel2024	placenta	fetal	45dpc	paired	Ensembl 113	Kallisto v0.51.1
SRR28758078	Sus_scrofa	Poudel2024	placenta	fetal	45dpc	paired	Ensembl 113	Kallisto v0.51.1
SRR543893	Sus_scrofa	PRJNA173041	placenta	fetal	113dpc	paired	Ensembl 113	Kallisto v0.51.1
SRR6703668	Sus_scrofa	Wang2019	placenta	fetal	60dpc	paired	Ensembl 113	Kallisto v0.51.1
SRR6703669	Sus_scrofa	Wang2019	placenta	fetal	60dpc	paired	Ensembl 113	Kallisto v0.51.1
SRR6703670	Sus_scrofa	Wang2019	placenta	fetal	60dpc	paired	Ensembl 113	Kallisto v0.51.1
SRR6703671	Sus_scrofa	Wang2019	placenta	fetal	90dpc	paired	Ensembl 113	Kallisto v0.51.1
SRR6703672	Sus_scrofa	Wang2019	placenta	fetal	90dpc	paired	Ensembl 113	Kallisto v0.51.1
SRR6703673	Sus_scrofa	Wang2019	placenta	fetal	90dpc	paired	Ensembl 113	Kallisto v0.51.1
SRR6703674	Sus_scrofa	Wang2019	placenta	fetal	term	paired	Ensembl 113	Kallisto v0.51.1
SRR6703675	Sus_scrofa	Wang2019	placenta	fetal	term	paired	Ensembl 113	Kallisto v0.51.1
SRR6703676	Sus_scrofa	Wang2019	placenta	fetal	term	paired	Ensembl 113	Kallisto v0.51.1
SRR6703677	Sus_scrofa	Wang2019	placenta	fetal	term	paired	Ensembl 113	Kallisto v0.51.1

## Sheet: TableS2_NVP_chars
Table S2: Character states for Figure 3
	emesis	anorexia_in_pregnancy	litter_size	citations
Notamacropus_eugenii	1		1
Monodelphis_domestica	0		9
Sus_scrofa	1		7	Horn et al., 2013 PLoS One (PMID:23593236)
Muntiacus_reevesi			1
Capra_hircus	0		2	Aoyama et al., 2021 Anim. Sci. J. (PMID:34318567)
Ovis_aries	0		1.5	Bost et al., 1968 Physiol. Behav. (https://doi.org/10.1016/0031-9384(68)90171-6)
Bubalus_bubalis	0		1.375
Bos_taurus	1		1
Canis_lupus	1	1	6	Horn et al., 2013 PLoS One (PMID:23593236)
Leptonychotes_weddellii	1		1	Gales and Burton, 1988 Wildlife Res. (https://doi.org/10.1071/WR9880423)
Equus_caballus	0		1
Ceratotherium_simum	1		1	Jones, 1973 Vet. Anaesth. Analges. (https://doi.org/10.1111/j.1467-2995.1973.tb00220.x)
Ateles_fusciceps	1		1
Macaca_mulatta	1	1	1
Macaca_fascicularis	1		1	Nakatani et al., 2023 Am. J. Primatol. (PMID:36975141)
Homo_sapiens	1	1	1
Pan_paniscus	1	1	1
Cavia_porcellus	0		4	Horn et al., 2013 PLoS One (PMID:23593236)
Castor_fiber			3
Castor_canadensis	0		3.5	Horn et al., 2013 PLoS One (PMID:23593236)
Mus_musculus	0		7
Rattus_norvegicus	0		9.9	Horn et al., 2013 PLoS One (PMID:23593236)
Nannospalax_galili	0		3
Spalax_carmeli	0		4
Dasypus_novemcinctus	1		4	Diniz et al., 2010 J. Vet. Med. B (PMID:9467299)
Loxodonta_africana	1		1
